# Supplementary material for: Synaptotagmin-13 Is a Neuroendocrine Marker in Brain, Intestine and Pancreas
Source: Int J Mol Sci. 2021 Nov 20;22(22):12526. doi: 10.3390/ijms222212526 (PMC8620464; doi:10.3390/ijms222212526)
Supplement: Supplementary file 1 [file ijms-22-12526-s001.zip]

Archive with 1 entries (1 files):
- ijms-1477786-supplementary.pdf
